# Supplementary material for: The Effect of Using an Inappropriate Protein Database for Proteomic Data Analysis
Source: PLoS One. 2011 Jun 14;6(6):e20873. doi: 10.1371/journal.pone.0020873 (PMC3114852; doi:10.1371/journal.pone.0020873)
Supplement: Supporting Information S2 — Re-analysis of ECBC_02, reported previously as Test 10 (Table S7), ECBC_03, reported as Test 34 (Table S8), and ECBC_04, reported as Test 32 (Table S9). (XLS) [file pone.0020873.s002.xls]

## Sheet: Table 7
Test 10 = ECBC-02			Peptide Prophet Assignments					Prospector Assignments					Protein Identification Confidence
Sr No	Scan No	Ret. Time	(M+H)	Reference	Peptide	ID#	PP	MH+	m/z	z	Da	Peptide	Num Unique	% Cov	Best Expect Val	Expect	Acc #	Protein MW	Species	Protein Name
63	770	12.368	2033	KBV	SYEEIKM*QQHIDKVIR	NP_851403.1	0.9862		678.39
66	999	15.981	2064.2	Nosema	RETVEELGIPIKEVNPLK	ABE26651.1	0.9984		689.36
9	1050	16.664	1204.7	IIV6	NAERFVEVLK	NP_149548.1	0.9972		603.3
7	1092	17.187	1171.6	Nosema	HKGVMVGMGQK	AAB86863.1	0.9937	1171.99	586.5	2	0.21	HQGVMVGMGQK	21	41.5	6.2e-11	1.2e-07	1168320	41803.2	BACDO	RecName: Full=Actin-2, muscle-specific
16	1200	18.506	1344.7	IIV6	IENENNLEEIK	NP_149776.1	0.9973		673.12
15	1202	18.532	1323.5	Nosema	EDDESEKNDDK	ABV48893.1	0.9903		662.6
47	1223	18.789	1803.8	Nosema	M*VHSDQFDPEVAERK	AAC47660.1	0.9822		602.6
10	1344	20.485	1229.7	IIV6	EIQLMKNILK	NP_149723.1	0.9906		616.21
67	1514	23.181	2066	Nosema	EAAKLVPM*GFTTASAYHQK	AAK68858.1	0.9932		689.4
70	1950	30.12	2096	IIV6	IKM*NDNDDIVEIEKEM*K	NP_149765.1	0.983		699.33
44	2057	31.822	1782.9	SV	PVASTTSTIEVLVYM*R	NP_049374.1	0.9969		594.67
41	2103	32.562	1756	IIV6	LMLLKDYFQTSGLVK	NP_149891.1	0.981	1171.4	586.2	2	0.3831	VHVNEGQFLK					155369750	112189	APIS MELLIFERA	hexamerin 110
11	2190	33.948	1233.6	IIV6	ENTNPEFAIAK	NP_149917.1	0.9971	1153.51	577.26	2	-0.02	GFEAFDPDKK	8	49.7	1e-09	9.5e-05	58585254	17171.3	APIS MELLIFERA	troponin C type IIIb
13	2265	35.148	1288.8	IIV6	ITGLLCVLVETK	NP_149718.1	1		645.53
68	2394	37.199	2079	Nosema	MEPDIKSLCVNHQVQNSH	ABE27267.1	0.9776	1386.09	693.55	2	0.22	SIHNNYPVHTFG	33	24	6e-08	0.00047	58585104	201050	APIS MELLIFERA	vitellogenin
34	2528	39.324	1731.9	Nosema	WCRLGALLVCPEDTR	AAU11093.1	0.9685		578.13
85	2565	39.905	2458.1	IIV6	DDIM*TYDIVITTYDVCLFACK	NP_149635.1	0.9752	1638.25	819.63	2	0.25	GQGVQGM(Oxidation)NVPYGMQR	33	42.1	4.7e-10	0.00014	155369750	112189	APIS MELLIFERA	hexamerin 110
74	2631	40.928	2195	IIV6	FNFAGNNVECDITYESIMK	NP_149675.1	0.9578		732.62
1	2767	42.953	1102.6	IIV6	ERLICEALR	NP_149585.1	0.9755	1103.46	552.23	2	0.4136	KLQDGGFPIK					66531851	30048.7	APIS MELLIFERA	PREDICTED: similar to Protein disulfide-isomerase precursor (PDI), partial
31	2918	44.945	1711.8	IIV6	ESMEKQYPECLKVK	NP_149639.1	0.9667		571.68
40	2976	45.671	1755.8	VDV1	RSSLECQYIEPSTSR	YP_145791.1	0.9769	1756.32	586.11	3	0.46	VIQEAQNIAIQNTQGK	33	42.1	4.7e-10	0.003	155369750	112189	APIS MELLIFERA	hexamerin 110
23	3019	46.214	1515.7	Nosema	IWHHTFYNFLR	AAB86863.1	1	1516.33	758.67	2	0.29	IWHHTFYNELR	21	41.5	6.2e-11	7.5e-06	1168320	41803.2	BACDO	RecName: Full=Actin-2, muscle-specific
52	3023	46.262	1859	IIV6	EIKLIEQVNM*NECICR	NP_149731.1	0.9786		620.24
2	3163	47.993	1130.6	Nosema	FPGQLNADLR	AAZ23552.1	0.9933	1131.31	566.16	2	0.36	FPGQLNADLR	12	28	2.2e-08	2.9e-05	12585365	50230.9	MANSE	RecName: Full=Tubulin beta-1 chain; AltName: Full=Beta-1-tubulin
8	3173	48.113	1186.7	IIV6	HHAPIKINEK	NP_149858.1	0.9853		594.64
20	3215	48.636	1432.8	Nosema	GAAENFLNSKIIR	BAF76326.1	1		716.67
42	3225	48.761	1776.9	Nosema	MVCEDCNNRQPVIKK	AAD12605.1	0.9615	1775.58	592.53	3	-0.45	KFGEEVWKPTLEGEK	15	37.2	2.7e-09	0.0088	66545506	47174.5	APIS MELLIFERA	PREDICTED: similar to Calreticulin CG9429-PA isoform 1
18	3320	49.939	1430.8	Nosema	NMLEIRNKTPSK	ABE26651.1	0.9878		716.57
43	3375	50.643	1826	DWV	PEMDRILNLAEGLLNK	ABB36638.1	0.9908	1826.56	609.52	3	0.1993	GTRPMIPDDNTSLALPK					58585104	201050	APIS MELLIFERA	vitellogenin
19	3404	51.007	1431.9	IIV6	IVSLSAKPFKVSR	NP_149929.1	0.9857	1431.61	716.31	2	-0.051	LVDLEPGTMDSVR	12	28	2.2e-08	0.028	12585365	50230.9	MANSE	RecName: Full=Tubulin beta-1 chain; AltName: Full=Beta-1-tubulin
54	3435	51.389	1884	Nosema	KLDMGAKEYSLMGLLSK	ABM26981.1	0.9769		628.67
73	3457	51.663	2194.1	IIV6	NKSHMYDILQSYLYYQK	NP_149507.1	0.9741		732.19
55	3465	51.765	1962	Nosema	EEQASNLIDKIDGLERR	ABE26650.1	0.982		654.15
46	3521	52.462	1796.9	MSCUT	PKEQYIPPELPNDEK	ABQ96192.1	0.9877		599.59
3	3763	55.502	1143.6	Nosema	LAVNMVPFPR	AAN35161.1	0.9955	1145.33	573.17	2	0.38	MYFNLIDTK	4	34	4.7e-08	0.00032	5627	18487.1	APIS MELLIFERA	phospholipase A-2
29	3810	56.082	1668	Nosema	IKVIQEVQIDILEK	ABE27269.1	0.992		557.24
17	3829	56.33	1374.7	Nosema	EVMRIQAESIAK	AAT12295.1	0.9734		688.25
91	3847	56.562	2743.5	KBV	PVTAAVKWFADIVGGVAAIFGWSKPR	ABN49472.1	0.9723		915.81
80	3851	56.614	2425.2	IIV6	HVLDVAM*LASSEGVSVYFNDKK	NP_149508.1	0.9631		809.17
45	3855	56.666	1790.9	Nosema	SYELPDGQVIKIGSER	AAB86863.1	0.9768	1791.37	896.19	2	0.24	SYELPDGQVITIGNER	21	41.5	6.2e-11	7.1e-10	1168320	41803.2	BACDO	RecName: Full=Actin-2, muscle-specific
27	3884	57.035	1617.8	Nosema	KFIEECDAIHADVK	AAC47660.1	0.9778		810.3
103	3908	57.336	3188.6	SV	DQQQIVSEKIPSIVGDLVIASSEPIQQFR	NP_049374.1	0.9814		1063.88
37	3948	57.855	1746.8	IIV6	EEDEVYDFANNFVR	NP_149731.1	0.9919	1748.31	583.44	3	0.52	MVNNDFNFDDVNFR	69	65.5	2e-11	0.014	58585098	48886.5	APIS MELLIFERA	major royal jelly protein 1
4	3956	57.953	1153.6	Nosema	TTPSTVTFGDK	AAC47660.1	0.9946		577.51
85	4128	60.134	2497.1	Nosema	M*CVDYRALNSVTTRDSYM*SPR	ABE26654.1	0.9864	2498.55	833.52	3	0.47	DESYTSKFDNINVDEILHSDR	6	55.4	1.4e-08	3.3e-06	58585106	14954.6	APIS MELLIFERA	chemosensory protein 3 precursor
100	4133	60.198	3111.5	IIV6	INAICVNIFYYYAKNVLSMWSQPSMR	NP_149790.1	0.9822	2076.7	1038.85	3	0.816	KVGDGGPLLQPYPDWSFAK					58585098	48886.5	APIS MELLIFERA	major royal jelly protein 1
24	4141	60.301	1524.9	IIV6	SLGVVNEQLKVNPK	NP_149859.1	0.9937	1526.61	763.81	2	0.42	VEENEIIFEIYK	33	24	6e-08	1.1e-06	58585104	201050	APIS MELLIFERA	vitellogenin
32	4153	60.456	1722.9	IIV6	MIENRLNFRLNFR	NP_149761.1	0.9975	1722.41	861.71	2	0.28	ILNNDLNFNDINFR	6	17.2	4.6e-07	6.6e-07	62198227	50541.4	APIS MELLIFERA	major royal jelly protein 7
64	4235	61.497	2040.2	IIV6	GIHLHFPHLFLPKKDIK	NP_149647.1	0.9989	1360.17	680.59	2	0.21	EEIFGPVQSILK	12	39.9	8e-08	0.0036	110763974	49162.4	APIS MELLIFERA	PREDICTED: similar to CG31075-PA isoform 1
25	4291	62.216	1557.9	Nosema	M*KLLNENDIKPVK	ABV48894.1	0.9953	1557.69	779.35	2	-0.031	RQDAILSGEYDYK	69	65.5	2e-11	0.00038	58585098	48886.5	APIS MELLIFERA	major royal jelly protein 1
87	4547	65.618	2542.3	Nosema	LPGMTMKESFESQVNYVLNKAR	ABM26981.1	0.9704		848.74
75	4571	65.938	2250.2	IIV6	MNLKFIFPNVDTDINVKNK	NP_149597.1	0.9872		1125.25
89	4662	67.173	2620.2	ABPV	SGMTWPLAIDLNNSLLDNVDEM*R	NP_066241.1	0.9635	1746.76	873.88	2	-0.0007	MVNNDFNFDDVNFR					58585098	48886.5	APIS MELLIFERA	major royal jelly protein 1
26	4778	68.774	1614.9	IIV6	TILTKVQNINIEK	NP_149513.1	0.96	1616.45	808.73	2	0.79	IMNANVNELILNTR	69	65.5	2e-11	4.1e-06	58585098	48886.5	APIS MELLIFERA	major royal jelly protein 1
56	4795	69.003	1964.1	Nosema	DMIVIADLEQKFIPGFK	ABE27277.1	0.9826		983.5
79	4892	70.369	2403.2	Nosema	EEDIEKTAFACREGLFEFLR	ABE26655.1	0.9838		802.08
62	4928	70.881	2017.9	IAPV	DNSAKLNEFLM*NYAESR	YP_001040002.1	0.988		673.37
21	4971	71.481	1446	IIV6	KLNQIHLLILIK	NP_149667.1	0.9927		724.46
104	4994	71.799	3203.6	IIV6	LKTFNDYRHSLEPQFFAVAIYDTDNAK	NP_149778.1	0.9821	3204.63	1068.88	3	0.32	NQNVLNNDLNLEHVNFQILGANVNDLIR	14	37.7	8.4e-07	7.7e-05	284182838	53015	APIS MELLIFERA	major royal jelly protein 4
39	5221	75.144	1754	IIV6	VNGKPEVCNIARLVNK	NP_149639.1	0.9822	1754.35	585.45	3	0.4949	TVAQSDETLQMIASMK					58585098	48886.5	APIS MELLIFERA	major royal jelly protein 1
81	5222	75.16	2438.2	Nosema	VYFYTLVSKDTEEM*YYSRK	AAT12293.1	0.9871		814.01
88	5324	76.648	2609.4	IIV6	MRLQFLDLPGSM*NIHIRLPLTK	NP_149739.1	0.9892		870.78
84	5581	80.556	2448.1	IIV6	EIIFGSICGTADVDEDSYEEKK	NP_149625.1	0.9888	1632.41	816.71	2	0.78	IM(Oxidation)NANVNELILNTR	69	65.5	2e-11	0.0025	58585098	48886.5	APIS MELLIFERA	major royal jelly protein 1
12	5649	81.626	1285.7	IIV6	EAQKIEKIGNR	NP_149612.1	0.973	1285.37	643.19	2	0.31	LTLEELQIGLR	6	48.9	1.6e-09	0.00033	94158718	15203.8	APIS MELLIFERA	odorant binding protein 21
97	5684	82.173	3052.4	IIV6	PFFFM*ENDSEYDQELMRLKDVLNR	NP_149818.1	0.9636	3053.86	1018.62	3	0.406	TIDDLKNQILNLTTDNANILLQIDNAR					109115260	62101.3	MACACA MULATTA	PREDICTED: keratin, type I cytoskeletal 10-like isoform 2
69	5708	82.552	2083.1	Nosema	FSILLKIFSSPFNIDVDK	ABE27268.1	0.9903	2084.22	695.41	3	0.38	FIGLTSDKFDVSLALDGER	33	24	6e-08	0.035	58585104	201050	APIS MELLIFERA	vitellogenin
57	5786	83.791	1990.1	VDV1	TLWADLQRVGSEISTSVK	YP_145791.1	0.9871	2654.3	664.33	4	0.23	VIHDNFEIVEGLMTTVHAVTATQK	6	31.2	4.1e-09	0.0014	48142692	35883.5	APIS MELLIFERA	PREDICTED: similar to Glyceraldehyde-3-phosphate dehydrogenase 2 (Glyceraldehyde-3-phosphate dehydrogenase II) (GAPDH II) isoform 1
77	5857	84.914	2340.3	IIV6	VLEIYCNVQNTLPPLPAQLSK	NP_149485.1	0.965		780.95
107	5929	86.052	3490.6	IIV6	VDKVYDASAPFGGQGNGDFM*SVPGTFQSM*VPPR	NP_149580.1	0.9874		1164.59
99	6209	90.505	3091.6	IIV6	NNIDVTKNNLIYLNDLSTVSIDDLQEK	NP_149513.1	0.9801		1031.84
82	6236	90.939	2440.2	IIV6	VIPFESTFKDSIDDISLEEQK	NP_149647.1	0.9617	2441.61	814.54	3	0.78	LIDLSTSYEHTAYVSLLEGLSK	8	28.5	1.1e-09	0.02	66508940	29906.9	APIS MELLIFERA	PREDICTED: similar to CG6459-PA
78	6445	94.267	2361.3	Nosema	IFGETLDNAVGNCLDKAARILK	ABO69714.1	0.9854		788.42
101	6548	95.909	3129.6	DWV	PIIGIHVAGTEGLHGFGVAEPLVHEM*FTGK	NP_853560.2	0.9766		1043.22
106	6589	96.556	3435.7	Nosema	SIFDLFSEMKDHETFANELYYAALARILK	AAB54170.2	0.989		1146.03
102	6636	97.447	3132.4	KBV	TEVMDPAPCEYVANLFSYWRATM*CYR	YP_308662.1	0.9848	2901.82	967.94	3	0.4861	GILGYTEDEVVSSDFIGDDHASIFDAK					48142692	35883.5	APIS MELLIFERA	PREDICTED: similar to Glyceraldehyde-3-phosphate dehydrogenase 2 (Glyceraldehyde-3-phosphate dehydrogenase II) (GAPDH II) isoform 1
105	6647	97.472	3311.8	Kakugo	WGSASDQIAQWPTISVPRGELAFLRIXDGK	YP_015696.1	0.9521		1105.18
95	6648	97.49	2917.5	IIV6	DLQM*NITKYHLQPLFNKLLDEEAK	NP149917.1	0.9852		973.79
76	6687	98.115	2320.1	IIV6	CAKGCCILNFTNEIHHFKNK	NP_149877.1	0.956		773.95
83	6769	99.421	2440.4	IIV6	LIYNNIIQNKLFKGVLHTPSK	NP_149668.1	0.9699		814.08
94	7049	103.89	2054.4	ABPV	AGNDDFTFGWLIGTPQTQGITRTETK	NP_066242.1	0.9698	2855.58	952.53	3	0.42	TSDYQQNDIHYEGVQNILDTQSSAK	69	65.5	2e-11	0.0016	58585098	48886.5	APIS MELLIFERA	major royal jelly protein 1
28	7130	105.184	1657.8	Nosema	DENLSINFEKSSFK	ABE26650.1	0.9915		552.67
22	7235	106.85	1492.9	Nosema	VLDNRHLGSIKLK	BAF76326.1	0.998	1493.55	747.28	2	0.35	LLTFDLTTSQLLK	69	65.5	2e-11	8.8e-06	58585098	48886.5	APIS MELLIFERA	major royal jelly protein 1
36	7369	109.006	1737.9	IIV6	NGGYPNLETFKVSRR	NP_149722.1	0.9993	1739.85	580.62	3	0.32	VFDKDGNGFISAAELR	8	78.4	9.5e-09	0.024	7688	16679.5	DROSOPHILA MELANOGASTER	unnamed protein product

## Sheet: Table 8
Test 34 = ECBC-03			Peptide Prophet Assignments					Prospector Assignments								Protein Identification Confidence
Sr No	Scan No	Ret. Time	(M+H)	Reference	Peptide	ID#	PP	MH+	MH+ less neut	comments	m/z	z	Da	Peptide	Fraction	Num Unique	% Cov	Best Expect Val	Expect	# in DB	Acc #	Protein MW	Species	Protein Name
44	74	26.45	1847.1	IIV6	KILNEKYLQTINIEK	NP_149642.1	0.9953			below threshold perhaps
41	269	30.37	1757.8	ABPV	VIAGDFSTFDGSLNVCI	AAD02102.1	0.9697	1172.19	586.6	2	586.6	2	0.3	AEVAGGVKPDAAS		61	19.7	6.3e-11	0.025		110758758	374763	APIS MELLIFERA	PREDICTED: similar to Retinoid- and fatty-acid binding protein CG11064-PA isoform 1
35	402	33.042	1698.8	Nosema	GTSEAEIFSTGDVVMR	ABE26648.1	0.9781				567.58
4	720	39.412	1105.6	KBV	LM*APDTVSQK	YP_308662.1	0.99		-1105.6		554.08
7	736	39.727	1133.7	Nosema	LAARYRLDR	AAT12295.1	0.9827		-1133.7		567.26
34	780	40.608	1673.9	ABPV	ENGDMVPLLNGLFVR	NP_066241.1	0.9773		-1673.9		559.12
1	783	40.66	713.5	IIV6	LINLLK	NP_149877.1	1			try 2+ or 3+	714.58
25	784	40.683	1486.7	IIV6	YVEKDTEMKTDK	NP_149856.1	0.9901		-1486.7		744.48
2	797	40.945	715.4	IIV6	NIIIDK	NP_149495.1	1			I think 2+	716.39
3	974	44.152	1103.5	BQCV	YDQYDPFR	ABC95162.1	1	1104.21	0.713		552.61	2	0.39	DYDFGSDER	ECBC-Bees03_ITMSms2cid	59	60.9	1.3e-11	6.4e-05	1	58585098	48886.5	APIS MELLIFERA	major royal jelly protein 1
20	989	44.387	1344.7	IIV6	IENENNLEEIK	NP_149776.1	1		-1344.7		673.57
12	1154	47.007	1269.6	Nosema	GGMREYCVRAK	AAP62549.1	1	1270.17	0.573		635.59	2	0.23	NLPEKELAEVK						0.000214	66513629	42957	APIS MELLIFERA	PREDICTED: similar to beta-ureidopropionase isoform 1
6	1173	47.291	1129.6	IIV6	KRNAWDIAR	NP149752.1	0.9914	1131.15	1.553		566.08	2	0.27	LALGDNSDVVK	ECBC-Bees03_ITMSms2cid	4	14.7	1.8e-09	3.1e-05	1	110755553	48049.5	APIS MELLIFERA	PREDICTED: similar to aspartate aminotransferase 2 precursor isoform 1
15	1176	47.337	1308.6	IIV6	EDDLSLVTSSSR	NP_149485.1	0.9925	1309.29	0.693		655.15	2	0.28	TGAALVAHNLVDK	ECBC-Bees03_ITMSms2cid	4	9.6	2.1e-07	3e-07	1	66530423	55686	APIS MELLIFERA	PREDICTED: similar to Aldehyde dehydrogenase CG3752-PA isoform 1
45	1259	48.573	1849	IIV6	LDSKRTGLIMDFNNPK	NP_149642.1	0.9867		-1849		617.59
28	1328	49.561	1592.8	IIV6	NYPTIQDEMKLLK	NP_149675.1	0.9925	1593.21	0.413		797.11	2	0.23	LAAFHYEENEEIK	ECBC-Bees03_ITMSms2cid	5	24.2	9.3e-09	3.4e-07	1	66534655	17700.3	APIS MELLIFERA	PREDICTED: similar to Glutathione S transferase S1 CG8938-PA, isoform A, partial
8	1455	51.391	1186.7	IIV6	HHAPIKINEK	NP_149858.1	0.9779		-1186.7		594.6
24	1460	51.461	1485.9	Nosema	ISRRLTFIPLNR	AAT12296.1	0.9959	1486.25	0.353		743.63	2	0.24	ALQNAESEVAALNR	ECBC-Bees03_ITMSms2cid	5	18.6	9.3e-10	7.7e-08	1	48094441	32900	APIS MELLIFERA	PREDICTED: similar to Tropomyosin 1 CG4898-PD, isoform D isoform 1
27	1587	53.317	1534.8	Nosema	MPFGLVNGPATFQR	ABE26655.1	0.9731	1536.57	1.773		768.79	2	0.43	DIVHSGLDYTMER	ECBC-Bees03_ITMSms2cid	4	8.9	8.9e-08	8.9e-08	1	66523390	61643.3	APIS MELLIFERA	PREDICTED: similar to Glutamate dehydrogenase CG5320-PF, isoform F isoform 1
17	1605	53.564	1332.7	IIV6	TWLLGSSNVDK	NP_149524.1	0.9879	1332.55	-0.147		666.78	2	-0.074	TSLSAIGDINVDK	ECBC-Bees03_ITMSms2cid	61	19.7	6.3e-11	0.0034	1	110758758	374763	APIS MELLIFERA	PREDICTED: similar to Retinoid- and fatty-acid binding protein CG11064-PA isoform 1
21	1846	57.134	1377.7	IIV6	NENNSVGRTQMK	NP_149530.1	0.9926		-1377.7		690.22
18	1922	58.297	1332.8	Nosema	VESSIQSTKIIK	ABE27277.1	0.9854	1333.05	0.253		667.03	4	-0.3	GPWIHPEIDNPEYTPDPELYKR	ECBC-Bees03_ITMSms2cid	11	25.8	2.1e-08	0.002	1	66545506	47174.5	APIS MELLIFERA	PREDICTED: similar to Calreticulin CG9429-PA isoform 1
57	1962	58.903	2378.2	Nosema	TEGDFMIYQVELKATAGTYIK	ABE27265.1	0.9502		-2378.2		793.69
33	1968	58.997	1670.8	IIV6	EM*LDLRLMMEDMK	NP_149463.1	0.9873		-1670.8		557.51
58	1972	59.052	2479.4	IIV6	GSDLPFGGIQLILSGDLLQLPVVK	NP_149493.1	0.9919	2479.82	0.42		827.28	3	-0.44	GGGGGSSGGRGSGGGSSGGSIGGRGSSSGGVK	ECBC-Bees03_ITMSms2cid	8	15.5	5.4e-07	0.023	1	11935049	66067.2	HOMO SAPIENS	keratin 1
11	2091	60.929	1268.6	IIV6	DKMQIYVEDK	NP_149676.1	0.9843	1270.22	1.62		635.61	2	1.2849	NFNFLELNTR	ECBC-Bees03_ITMSms2cid					1	110758758	374763	APIS MELLIFERA	PREDICTED: similar to Retinoid- and fatty-acid binding protein CG11064-PA isoform 1
55	2097	61.028	2169.2	IIV6	IDADLQGNGMVEIIKALIKK	NP_149618.1	0.9786	2169.24	0.035		723.75	3	0.074	DFQHNWQVGNEYTYLVR	ECBC-Bees03_ITMSms2cid	31	20.3	9.2e-10	2.1e-05	1	58585104	201050	APIS MELLIFERA	vitellogenin
16	2134	61.638	1314.8	IIV6	VTLNEEIQKIK	NP_149561.1	1		-1314.8		658.59
10	2216	62.984	1266.7	SV	KFIATDEDLSK	NP_049374.1	0.9688	1268.39	1.693		634.7	2	0.37	SFIDLFNANAR	ECBC-Bees03_ITMSms2cid	5	9.5	1.9e-08	9.5e-07	1	94158626	62250.9	APIS MELLIFERA	cytochrome P450 4G11
26	2424	66.79	1490.8	IIV6	INVSVEFIITLDK	NP_149490.1	0.9895	1490.45	-0.347		745.73	2	0.3	LLVFDLNSSQLIK	ECBC-Bees03_ITMSms2cid	4	11.7	2.3e-06	6.5e-06	1	62198227	50541.4	APIS MELLIFERA	major royal jelly protein 7
46	2464	67.54	1875.1	IIV6	ILNFVIFMPFVFIFK	NP_149511.1	0.9956	1876.35	1.253		938.68	2	0.21	KVGDGGPLLQPYPDWSF	ECBC-Bees03_ITMSms2cid	59	60.9	1.3e-11	0.00029	1	58585098	48886.5	APIS MELLIFERA	major royal jelly protein 1
14	2493	68.078	1294.6	IIV6	GGLSFFIFPYM*	NP_149692.1	0.9846	1295.84	1.24		648.42	2	1.0689	EALPHVPIFDR	ECBC-Bees03_ITMSms2cid					3	58585098	48886.5	APIS MELLIFERA	major royal jelly protein 1
5	2654	71.217	1122.5	IIV6	SLMGNCPSSVK	NP_149555.1	0.9685	1123.29	0.79		562.15	2	0.33	SLPILHEWK	ECBC-Bees03_ITMSms2cid	59	60.9	1.3e-11	7.8e-05	1	58585098	48886.5	APIS MELLIFERA	major royal jelly protein 1
19	2655	71.239	1338.7	IIV6	TMKLYEAGALNK	NP_149612.1	0.9944	1339.77	1.073		670.39	2	0.99	YVAAYLLAVLGGK							110765226	11999.7	APIS MELLIFERA	PREDICTED: similar to 60S acidic ribosomal protein P2 (Acidic ribosomal protein RPA1
47	2879	75.624	1947.8	Nosema	FNEQCGREM*EVLMSMK	ABV48900.1	0.9737	1949	1.2		975	2	1.014	VGDGGPLLQPYPDWSFAK	ECBC-Bees03_ITMSms2cid					1	58585098	48886.5	APIS MELLIFERA	major royal jelly protein 1
56	3006	78.143	2292.2	IIV6	RVNAEYPTVPVEGM*LAIWCK	NP_149872.1	0.9835		-2292.2		764.09
51	3974	95.732	2075.9	Nosema	FNEQCGREM*EVLMSMKK	ABV48900.1	0.9981	2075.07	-0.835		692.36	3	0.0019	KVGDGGPLLQPYPDWSFAK	ECBC-Bees03_ITMSms2cid					1	58585098	48886.5	APIS MELLIFERA	major royal jelly protein 1
37	4130	98.455	1734.7	Nosema	M*SKAMTEYSQNWDK	ABE26649.1	0.9662		-1734.7		579.09
50	4280	101.474	2042.2	Nosema	IELSQADSTRIKALVELR	AAC47660.1	0.9539		-2042.2		680.95
29	4325	102.371	1614.9	IIV6	TILTTKVQNINIEK	NP_149513.1	0.9512	1615.49	0.593		808.25	2	0.31	IMNANVNELILNTR	ECBC-Bees03_ITMSms2cid	59	60.9	1.3e-11	1.6e-06	1	58585098	48886.5	APIS MELLIFERA	major royal jelly protein 1
36	4350	106.487	1717	IIV6	TLIFKTIKDYSFIK	NP_149716.1	0.9792	1145.43			572.86	2	0.43	MYFNLIDTK	ECBC-Bees03_ITMSms2cid	6	18.5	4.7e-08	0.047	1	5627	18487.1	APIS MELLIFERA	phospholipase A-2
30	4354	102.952	1666.9	KBV	NVRVDGEVINMKHR	NP_851403.1	0.9886		-1666.9		556.76
40	4466	105.208	1749.9	IIV6	IFYLSKVNMLCQYK	NP_149711.1	0.9673		-1749.9		583.43

## Sheet: Table 9
Test 32 = ECBC-04			Peptide Prophet Assignments					Protein Prospector Assignments					Protein Identification Confidence
Sr No	Scan No	Ret. Time	(M+H)	Reference	Peptide	ID#	PP	MH+	m/z	z	Da	Peptide	Num Unique	% Cov	Best Expect Val	Expect	Acc #	Protein MW	Species	Protein Name
41	46	25.89	1847.1	IIV6	KILNEKYLQTINIEK	NP_149642.1	0.9975
24	191	28.801	1674.9	IIV6	ALLEVFNKLNDDKR	NP_149851.1	0.9723		558.52
8	509	35.173	1171.6	Nosema	HKGVMVGMGQK	AAB86863.1	0.9822		586.49
44	630	37.594	1932.1	IIV6	LTINEINFIVDFIQPR	NP_149806.1	0.9802		644.5
57	743	39.843	2142.2	KBV	PSLVHGM*ISDIKTKPAYLR	NP_851403.1	0.9733	1429.67	715.34	2	0.54	M(Oxidation)DSTEPPYSETR	4	6.4	1.4e-06	0.0029	3063347	41409	LAETMONICE SP.	elongation factor-1alpha
2	767	40.317	715.4	IIV6	NIIIDK	NP_149495.1	1		716.48
37	825	41.456	1775.8	IIV6	SCFNRLNTCPM*CRSK	NP_149620.1	0.9691	1777.33	593.11	3	0.1644	VMTRPDTDSENWTPK					58585104	201050	APIS MELLIFERA	vitellogenin
30	863	42.188	1719.9	IIV6	YFKGLGTTKHEDVPK	NP_149508.1	0.9723		574.27
52	976	44.076	1998	IIV6	KLYGENCFINIQAEDIK	NP_149535.1	0.9808	1331.45	666.23	2	0.36	SSVQILKPTDSR	10	8.6	1e-10	0.00016	66517710	161988	APIS MELLIFERA	PREDICTED: similar to tripeptidyl peptidase II
29	1145	46.669	1716	IIV6	ESIKDSIKVSILEVR	NP_149548.1	0.9525	1145.57	573.29	2	-0.022	DLTSVQNLQK	45	20.8	2.1e-09	2.1e-05	66513649	278414	APIS MELLIFERA	PREDICTED: similar to Spectrin alpha chain
53	1222	47.817	2034.9	IIV6	RSILGEM*SEM*RQYM*QK	NP_149674.1	0.9994		679.58
1	1235	48.009	700.5	Nosema	VXDIIK	ABM26977.1	1		701.62
43	1264	48.422	1900	Nosema	KLDMGAKEYSLM*GLLSK	ABM26981.1	0.9844		634.57
9	1295	48.893	1190.6	Nosema	NELQAFIDIK	ABE27268.1	1		596.71
55	1343	49.568	2063	BQCV	MVAQSGPVMSQSLSDRVDR	NP_620564.1	0.9805	1376.39	688.7	2	0.35	Acetyl-MSVDKEELVQR	7	30.4	3.1e-09	6e-07	48097086	28076.7	APIS MELLIFERA	PREDICTED: similar to 14-3-3-like protein (Leonardo protein) (14-3-3 zeta) isoform 1
5	1498	51.792	1130.6	Nosema	FPGQLNADLR	AAZ23552.1	0.9884	1131.17	566.09	2	0.29	FPGQLNADLR	12	23.9	1.7e-08	0.00063	12585365	50230.9	MANSE	RecName: Full=Tubulin beta-1 chain; AltName: Full=Beta-1-tubulin
28	1551	52.535	1710.8	IIV6	NIDDVTNM*QFLEKK	NP_149832.1	0.9874	1140.51	570.76	2	-0.057	ADPEAGIGAVLK	16	42.9	1.7e-10	0.00012	58585154	7584.9	APIS MELLIFERA	melittin precursor
15	1859	56.991	1377.7	IIV6	NENNSVGRTQMK	NP_149530.1	0.9907	1379.52	690.26	2	0.8877	YNGVPSSLNVISK					58585098	48886.5	APIS MELLIFERA	major royal jelly protein 1
12	1931	58.096	1229.6	Nosema	ISDQFSVMFR	AAN35161.1	0.9738		616.14
7	1941	58.232	1143.6	Nosema	LAVNMVPFPR	AAN35161.1	0.9655	1144.31	572.66	2	0.34	LAVNMVPFPR	12	23.9	1.7e-08	3.8e-06	12585365	50230.9	MANSE	RecName: Full=Tubulin beta-1 chain; AltName: Full=Beta-1-tubulin
38	2003	59.156	1790.9	Nosema	SYELPDGQVIKIGSER	AAB86863.1	0.9923	1790.45	895.73	2	-0.22	SYELPDGQVITIGNER	7	24	6e-08	2.3e-06	167683072	31131	ULOBORUS DIVERSUS	actin
3	2050	59.88	1102.7	Nosema	PLKSIILYR	ABO69724.1	0.9789	1103.97	552.49	2	0.66	LPSVAAIIYR	11	22.9	5.7e-09	4.3e-07	66521738	51930.5	APIS MELLIFERA	PREDICTED: similar to lethal (1) G0030 CG3861-PA, isoform A
19	2073	71.398	1516.8	IIV6	IHCLPFLLNYQR	NP_149487.1	0.9752	1668	556.67	3	-0.0084	VLTTGLPALISWIKR	16	42.9	1.7e-10	0.014	58585154	7584.9	APIS MELLIFERA	melittin precursor
13	2196	62.218	1268.6	IIV6	DKMQIYVEDK	NP_149676.1	0.9831		635.67
25	2254	63.201	1681	IIV6	IDNISLFFKPLFVK	NP_149806.1	0.9926		561.26
10	2261	63.324	1199.7	IIV6	AQDINAKKALK	NP_149701.1	1		600.69
17	2358	64.971	1452.8	IIV6	VDSEMAFERIKK	NP_149606.1	1	1453.62	727.31	2	0.9719	DADELEGWIFEK					66513649	278414	APIS MELLIFERA	PREDICTED: similar to Spectrin alpha chain
36	2363	65.066	1763.9	Nosema	TKLITEKCLECQLNK	ABE26650.1	0.9691		589.15
47	2397	65.669	1959	IIV6	YTSLPLSSLFEDASLSTK	NP_149595.1	0.9907		980.6
65	2580	69.089	2320.1	IIV6	CAKGCCILNFTNEIHHFKNK	NP_149877.1	0.9595		773.7
18	2663	70.663	1457.9	Nosema	IIAQVVSSITASLR	AAZ23550.1	0.9807	1458.45	729.73	2	0.29	LIGQIVSSITASLR	4	15.1	1.2e-08	1.2e-08	112983481	49905.9	BOMBYX MORI	tubulin alpha chain
46	2674	70.873	1954.1	IIV6	ILPETTLSIIQEIVGSIK	NP_149692.1	0.9738		652.17
66	2848	74.189	2320.2	IIV6	EHKLDSYSLNFVAKHFLGSK	NP_149500.1	0.9846		774.74
27	2963	76.392	1695.8	Nosema	SECLGGAVLSM*AACVLR	AAL28056.1	0.9506		565.81
20	2981	76.745	1570.8	IIV6	YENDTVPIPVAKPK	NP_149612.1	0.959		786.91
39	3051	78.123	1826	DWV	PEMEDRILNLAEGLLNK	ABB26638.1	0.9805		609.68
31	3060	78.312	1722.9	IIV6	KCIFTPLRGDLNDCK	NP_149747.1	0.9584		574.64
64	3138	79.865	2302.2	Nosema	CAKEM*GIVPVICLDTRGPEVR	ABO69719.1	0.9702		767.5
51	3208	81.269	1993.1	IIV6	SIKTEHELYSLLMSLTK	NP_149765.1	0.9753	2657.34	665.09	4	0.5	VIHDNFEIVEGLMTTVHATTATQK	1	7.2	5.5e-06	0.035	156547538	35608	NASONIA VITRIPENNIS	PREDICTED: similar to glyceraldehyde-3-phosphate dehydrogenase
26	3608	89.217	1693.9	IIV6	IIM*M*ICQVKKVDIK	NP_149575.1	0.9686
21	3709	91.139	1614.9	IIV6	TILTTKVQNINIEK	NP_149513.1	0.9793	1615.43	808.22	2	0.28	IMNANVNELILNTR	40	56	1.5e-10	7.2e-05	58585098	48886.5	APIS MELLIFERA	major royal jelly protein 1
14	3783	92.38	1299.8	IIV6	VKMRAQNVLQL	NP_149874.1	0.9898	1301.51	651.26	2	0.45	LTSNTFDYDPK	40	56	1.5e-10	0.0029	58585098	48886.5	APIS MELLIFERA	major royal jelly protein 1
40	3856	93.615	1834	IIV6	LNIEIQKFCLDLEKK	NP_149506.1	0.9734		612.12
6	4116	98.231	1132.6	Nosema	PSIVMEGMLR	ABM26981.1	0.9725		567.68
48	4290	101.723	1970	IIV6	IVDYKPNGKFIGSGLSM*K	NP_149803.1	0.9995		657.31
34	4457	105.067	1761.9	DWV	VEVGQEAGECIFKKPK	AAP49283.1	0.974		587.65
